# Supplementary material for: A genome-wide investigation of insidious uveitis in Appaloosa horses
Source: BMC Genomics. 2025 Oct 9;26:904. doi: 10.1186/s12864-025-12099-3 (PMC12513139; doi:10.1186/s12864-025-12099-3)
Supplement: Supplementary file 1 — Supplementary Material 1. [file 12864_2025_12099_MOESM1_ESM.xlsx]

## Sheet: Table S1
Location	REF	ALT	Variant Type	Predicted Effect	Gene(s)	Transcripts	Genomic Region	Variant
chrX_14378866	C	T	intergenic_region	MODIFIER	SCML2-CDKL5	ENSECAG00000022025-ENSECAG00000007008	intergenic_region	n.14378866C>T
chrX_14379600	T	C	intergenic_region	MODIFIER	SCML2-CDKL5	ENSECAG00000022025-ENSECAG00000007008	intergenic_region	n.14379600T>C
chrX_14379712	G	A	intergenic_region	MODIFIER	SCML2-CDKL5	ENSECAG00000022025-ENSECAG00000007008	intergenic_region	n.14379712G>A
chrX_14415514	A	G	intergenic_region	MODIFIER	SCML2-CDKL5	ENSECAG00000022025-ENSECAG00000007008	intergenic_region	n.14415514A>G
chrX_14421398	G	A	intergenic_region	MODIFIER	SCML2-CDKL5	ENSECAG00000022025-ENSECAG00000007008	intergenic_region	n.14421398G>A
chrX_14422436	G	A	intergenic_region	MODIFIER	SCML2-CDKL5	ENSECAG00000022025-ENSECAG00000007008	intergenic_region	n.14422436G>A
chrX_14423939	A	G	intergenic_region	MODIFIER	SCML2-CDKL5	ENSECAG00000022025-ENSECAG00000007008	intergenic_region	n.14423939A>G
chrX_14424436	C	T	intergenic_region	MODIFIER	SCML2-CDKL5	ENSECAG00000022025-ENSECAG00000007008	intergenic_region	n.14424436C>T
chrX_14427781	C	T	intergenic_region	MODIFIER	SCML2-CDKL5	ENSECAG00000022025-ENSECAG00000007008	intergenic_region	n.14427781C>T
chrX_14443946	G	A	intergenic_region	MODIFIER	SCML2-CDKL5	ENSECAG00000022025-ENSECAG00000007008	Heart_H3K4me1; intergenic_region	n.14443946G>A
chrX_14474144	C	A	upstream_gene_variant	MODIFIER	CDKL5	ENSECAG00000007008	transcript	c.-4499C>A
chrX_14527569	A	G	intron_variant	MODIFIER	CDKL5	ENSECAG00000007008	transcript	c.668-659A>G
chrX_14528106*	C	T	intron_variant	MODIFIER	CDKL5	ENSECAG00000007008	transcript	c.668-122C>T
chrX_14530368*	A	G	intron_variant	MODIFIER	CDKL5	ENSECAG00000007008	transcript	c.728-1024A>G
chrX_14533344	G	A	intron_variant	MODIFIER	CDKL5	ENSECAG00000007008	transcript	c.819-1471G>A
chrX_14533844	A	G	intron_variant	MODIFIER	CDKL5	ENSECAG00000007008	transcript	c.819-971A>G
chrX_14537812*	T	G	intron_variant	MODIFIER	CDKL5	ENSECAG00000007008	transcript	c.1008+2808T>G
chrX_14588444	A	G	intron_variant	MODIFIER	RS1	ENSECAG00000012117	transcript	c.327-307T>C
chrX_14598048	A	G	intron_variant	MODIFIER	RS1	ENSECAG00000012117	transcript	c.79-18T>C
chrX_14600567	C	G	intron_variant	MODIFIER	RS1	ENSECAG00000012117	transcript	c.53-1948G>C
chrX_14607334	T	A	upstream_gene_variant	MODIFIER	RS1	ENSECAG00000012117	transcript	c.-956A>T
chrX_14614535	G	A	intergenic_region	MODIFIER	RS1-PPEF1	ENSECAG00000012117-ENSECAG00000013892	intergenic_region	n.14614535G>A
chrX_14622857	T	C	intergenic_region	MODIFIER	RS1-PPEF1	ENSECAG00000012117-ENSECAG00000013892	intergenic_region	n.14622857T>C
chrX_14625236	C	T	intergenic_region	MODIFIER	RS1-PPEF1	ENSECAG00000013892	transcript	n.14625236C>T
chrX_14627363	G	A	intergenic_region	MODIFIER	RS1-PPEF1	ENSECAG00000013892	transcript	n.14627363G>A
chrX_14630923	G	T	intron_variant	MODIFIER	PPEF1	ENSECAG00000013892	transcript	c.-217-600G>T
chrX_14635535	C	A	intron_variant	MODIFIER	PPEF1	ENSECAG00000013892	transcript	c.-116-3181C>A
chrX_14639995	T	C	intron_variant	MODIFIER	PPEF1	ENSECAG00000013892	transcript	c.49+1115T>C
chrX_14641470	C	G	intron_variant	MODIFIER	PPEF1	ENSECAG00000013892	transcript	c.49+2590C>G
chrX_14644089	G	A	intron_variant	MODIFIER	PPEF1	ENSECAG00000013892	transcript	c.49+5209G>A
chrX_14644379	A	G	intron_variant	MODIFIER	PPEF1	ENSECAG00000013892	transcript	c.49+5499A>G
chrX_14644735	T	C	intron_variant	MODIFIER	PPEF1	ENSECAG00000013892	transcript	c.49+5855T>C
chrX_14646274	A	G	intron_variant	MODIFIER	PPEF1	ENSECAG00000013892	transcript	c.49+7394A>G
chrX_14646724	T	G	intron_variant	MODIFIER	PPEF1	ENSECAG00000013892	transcript	c.49+7844T>G
chrX_14647817	C	T	intron_variant	MODIFIER	PPEF1	ENSECAG00000013892	transcript	c.50-8847C>T
chrX_14648029	T	C	intron_variant	MODIFIER	PPEF1	ENSECAG00000013892	transcript	c.50-8635T>C
chrX_14648608	T	G	intron_variant	MODIFIER	PPEF1	ENSECAG00000013892	transcript	c.50-8056T>G
chrX_14649114	T	C	intron_variant	MODIFIER	PPEF1	ENSECAG00000013892	transcript	c.50-7550T>C
chrX_14649606	T	C	intron_variant	MODIFIER	PPEF1	ENSECAG00000013892	transcript	c.50-7058T>C
chrX_14650855	T	C	intron_variant	MODIFIER	PPEF1	ENSECAG00000013892	transcript	c.50-5809T>C
chrX_14650941	C	G	intron_variant	MODIFIER	PPEF1	ENSECAG00000013892	transcript	c.50-5723C>G
chrX_14650979	T	C	intron_variant	MODIFIER	PPEF1	ENSECAG00000013892	transcript	c.50-5685T>C
chrX_14651074	A	G	intron_variant	MODIFIER	PPEF1	ENSECAG00000013892	transcript	c.50-5590A>G
chrX_14651524	T	G	intron_variant	MODIFIER	PPEF1	ENSECAG00000013892	transcript	c.50-5140T>G
chrX_14652233	A	G	intron_variant	MODIFIER	PPEF1	ENSECAG00000013892	transcript	c.50-4431A>G
chrX_14653200	G	A	intron_variant	MODIFIER	PPEF1	ENSECAG00000013892	transcript	c.50-3464G>A
chrX_14653757	A	G	intron_variant	MODIFIER	PPEF1	ENSECAG00000013892	transcript	c.50-2907A>G
chrX_14653957	A	G	intron_variant	MODIFIER	PPEF1	ENSECAG00000013892	transcript	c.50-2707A>G
chrX_14654809	C	T	intron_variant	MODIFIER	PPEF1	ENSECAG00000013892	transcript	c.50-1855C>T
chrX_14654836	C	T	intron_variant	MODIFIER	PPEF1	ENSECAG00000013892	transcript	c.50-1828C>T
chrX_14655444	A	T	intron_variant	MODIFIER	PPEF1	ENSECAG00000013892	transcript	c.50-1220A>T
chrX_14656591	T	C	intron_variant	MODIFIER	PPEF1	ENSECAG00000013892	transcript	c.50-73T>C
chrX_14657039	A	C	intron_variant	MODIFIER	PPEF1	ENSECAG00000013892	transcript	c.177+248A>C
chrX_14657948	C	T	intron_variant	MODIFIER	PPEF1	ENSECAG00000013892	transcript	c.177+1157C>T
chrX_14658359	A	G	intron_variant	MODIFIER	PPEF1	ENSECAG00000013892	transcript	c.178-976A>G
chrX_14659144	A	G	intron_variant	MODIFIER	PPEF1	ENSECAG00000013892	transcript	c.178-191A>G
chrX_14659164	C	G	intron_variant	MODIFIER	PPEF1	ENSECAG00000013892	transcript	c.178-171C>G
chrX_14659729	G	C	intron_variant	MODIFIER	PPEF1	ENSECAG00000013892	transcript	c.238+334G>C
chrX_14659896	T	C	intron_variant	MODIFIER	PPEF1	ENSECAG00000013892	transcript	c.238+501T>C
chrX_14660045	C	T	intron_variant	MODIFIER	PPEF1	ENSECAG00000013892	transcript	c.238+650C>T
chrX_14662320	G	A	intron_variant	MODIFIER	PPEF1	ENSECAG00000013892	Spleen_H3K4me3; transcript	c.238+2925G>A
chrX_14662458	C	T	intron_variant	MODIFIER	PPEF1	ENSECAG00000013892	Ovary_H3K4me3; Spleen_H3K4me3; transcript	c.238+3063C>T
chrX_14662716	T	C	intron_variant	MODIFIER	PPEF1	ENSECAG00000013892	Lung_H3K4me3; Ovary_H3K4me3; Spleen_H3K4me3; transcript	c.238+3321T>C
chrX_14664503	A	G	intron_variant	MODIFIER	PPEF1	ENSECAG00000013892	transcript	c.239-4549A>G
chrX_14664768	G	A	intron_variant	MODIFIER	PPEF1	ENSECAG00000013892	transcript	c.239-4284G>A
chrX_14664839	C	T	intron_variant	MODIFIER	PPEF1	ENSECAG00000013892	transcript	c.239-4213C>T
chrX_14665160	T	C	intron_variant	MODIFIER	PPEF1	ENSECAG00000013892	transcript	c.239-3892T>C
chrX_14668206	A	G	intron_variant	MODIFIER	PPEF1	ENSECAG00000013892	transcript	c.239-846A>G
chrX_14668571	G	A	intron_variant	MODIFIER	PPEF1	ENSECAG00000013892	transcript	c.239-481G>A
chrX_14669635	A	C	intron_variant	MODIFIER	PPEF1	ENSECAG00000013892	transcript	c.402+420A>C
chrX_14670919	A	G	intron_variant	MODIFIER	PPEF1	ENSECAG00000013892	transcript	c.402+1704A>G
chrX_14671111	T	C	intron_variant	MODIFIER	PPEF1	ENSECAG00000013892	transcript	c.402+1896T>C
chrX_14671432	T	C	intron_variant	MODIFIER	PPEF1	ENSECAG00000013892	transcript	c.402+2217T>C
chrX_14672073	A	T	intron_variant	MODIFIER	PPEF1	ENSECAG00000013892	transcript	c.402+2858A>T
chrX_14673615	T	C	intron_variant	MODIFIER	PPEF1	ENSECAG00000013892	transcript	c.403-2784T>C
chrX_14673837	G	A	intron_variant	MODIFIER	PPEF1	ENSECAG00000013892	transcript	c.403-2562G>A
chrX_14674183	T	C	intron_variant	MODIFIER	PPEF1	ENSECAG00000013892	transcript	c.403-2216T>C
chrX_14674371	C	G	intron_variant	MODIFIER	PPEF1	ENSECAG00000013892	transcript	c.403-2028C>G
chrX_14676509	T	C	synonymous_variant	LOW	PPEF1	ENSECAG00000013892	transcript	c.513T>C; p.Ile171Ile
chrX_14676662	G	C	intron_variant	MODIFIER	PPEF1	ENSECAG00000013892	transcript	c.517+149G>C
chrX_14678338	A	C	intron_variant	MODIFIER	PPEF1	ENSECAG00000013892	transcript	c.518-1460A>C
chrX_14678365	T	C	intron_variant	MODIFIER	PPEF1	ENSECAG00000013892	transcript	c.518-1433T>C
chrX_14678997	T	C	intron_variant	MODIFIER	PPEF1	ENSECAG00000013892	transcript	c.518-801T>C
chrX_14679024	C	A	intron_variant	MODIFIER	PPEF1	ENSECAG00000013892	transcript	c.518-774C>A
chrX_14679099	C	T	intron_variant	MODIFIER	PPEF1	ENSECAG00000013892	transcript	c.518-699C>T
chrX_14679630	A	G	intron_variant	MODIFIER	PPEF1	ENSECAG00000013892	transcript	c.518-168A>G
chrX_14680053	C	T	intron_variant	MODIFIER	PPEF1	ENSECAG00000013892	transcript	c.564+209C>T
chrX_14680903	A	G	intron_variant	MODIFIER	PPEF1	ENSECAG00000013892	transcript	c.564+1059A>G
chrX_14681548	T	C	intron_variant	MODIFIER	PPEF1	ENSECAG00000013892	transcript	c.564+1704T>C
chrX_14681568	G	A	intron_variant	MODIFIER	PPEF1	ENSECAG00000013892	transcript	c.564+1724G>A
chrX_14681756	T	C	intron_variant	MODIFIER	PPEF1	ENSECAG00000013892	transcript	c.564+1912T>C
chrX_14682696	G	A	intron_variant	MODIFIER	PPEF1	ENSECAG00000013892	transcript	c.564+2852G>A
chrX_14683719	T	G	intron_variant	MODIFIER	PPEF1	ENSECAG00000013892	transcript	c.564+3875T>G
chrX_14683765	G	A	intron_variant	MODIFIER	PPEF1	ENSECAG00000013892	transcript	c.564+3921G>A
chrX_14684127	C	T	intron_variant	MODIFIER	PPEF1	ENSECAG00000013892	transcript	c.564+4283C>T
chrX_14684419	T	A	intron_variant	MODIFIER	PPEF1	ENSECAG00000013892	transcript	c.564+4575T>A
chrX_14684820	T	C	intron_variant	MODIFIER	PPEF1	ENSECAG00000013892	transcript	c.564+4976T>C
chrX_14685052	T	C	intron_variant	MODIFIER	PPEF1	ENSECAG00000013892	transcript	c.564+5208T>C
chrX_14685324	T	G	intron_variant	MODIFIER	PPEF1	ENSECAG00000013892	transcript	c.564+5480T>G
chrX_14685338	T	C	intron_variant	MODIFIER	PPEF1	ENSECAG00000013892	transcript	c.564+5494T>C
chrX_14686000	A	G	intron_variant	MODIFIER	PPEF1	ENSECAG00000013892	transcript	c.564+6156A>G
chrX_14686145	T	C	intron_variant	MODIFIER	PPEF1	ENSECAG00000013892	transcript	c.564+6301T>C
chrX_14686546	C	G	intron_variant	MODIFIER	PPEF1	ENSECAG00000013892	transcript	c.564+6702C>G
chrX_14686598	A	G	intron_variant	MODIFIER	PPEF1	ENSECAG00000013892	transcript	c.564+6754A>G
chrX_14686738	T	A	intron_variant	MODIFIER	PPEF1	ENSECAG00000013892	transcript	c.565-6793T>A
* Denotes the top SNP markers from the MLM analysis with LP, sex, age, and relatedness as covariates

## Sheet: Table S2
chr	rs	ps	n_miss	allele1	allele0	af	beta_1	se_1	p_wald_1	beta_2	se_2	p_wald_2
1	1_2453754	2453754	0	T	C	0.092	0.231016	0.132365	0.0829418	0.206448	0.0981708	0.037118
1	ECA1_109211964	109211964	0	lp	LP	0.478	-0.320461	0.0652995	2.33874e-06	n/a	n/a	n/a
1	1_171786187	171786187	0	G	A	0.204	0.157718	0.0959581	0.102309	0.187931	0.0646984	0.0042245
3	ECA3_24352525	24352525	0	PATN1	patn1	0.207	0.0649924	0.100791	0.520008	0.0345485	0.0750109	0.645758
32	chrX_14325195	14325195	0	A	G	0.197	-0.0298978	0.0857109	0.727703	-0.0117516	0.0624953	0.851096
32	chrX_14348894	14348894	0	T	C	0.35	0.0251848	0.071146	0.723836	0.0267811	0.0517979	0.605886
32	chrX_14378866	14378866	0	T	C	0.255	0.0710183	0.122755	0.563752	0.0669512	0.087492	0.445323
32	chrX_14379600	14379600	0	C	T	0.255	0.0710183	0.122755	0.563752	0.0669512	0.087492	0.445323
32	chrX_14379712	14379712	0	A	G	0.067	0.0115139	0.159255	0.942459	-0.0260016	0.112223	0.817087
32	chrX_14415514	14415514	0	G	A	0.175	0.0532042	0.194241	0.784524	-0.00816319	0.135861	0.952167
32	chrX_14421398	14421398	0	A	G	0.344	-0.100436	0.113221	0.376427	-0.0753389	0.0767935	0.328123
32	chrX_14422436	14422436	0	A	G	0.226	-0.00773646	0.13914	0.955731	-0.00510341	0.0900758	0.954893
32	chrX_14423939	14423939	0	G	A	0.223	-0.0724994	0.136071	0.59494	-0.0339624	0.0894868	0.704828
32	chrX_14424436	14424436	0	T	C	0.223	0.0424502	0.137752	0.758376	0.0185471	0.0895059	0.836118
32	chrX_14427781	14427781	0	T	C	0.318	-0.0268497	0.105138	0.798777	-0.0344516	0.0726735	0.636138
32	chrX_14443946	14443946	0	A	G	0.344	-0.074318	0.111325	0.505412	-0.0710625	0.0762723	0.352972
32	chrX_14474144	14474144	0	A	C	0.175	0.0532042	0.194241	0.784524	-0.00816319	0.135861	0.952167
32	chrX_14502474	14502474	0	G	A	0.303	-0.0749079	0.0912329	0.412888	-0.0525948	0.0645036	0.416132
32	chrX_14505483	14505483	1	G	C	0.394	0.0462545	0.0872838	0.596927	0.042947	0.0621269	0.490444
32	chrX_14527569	14527569	0	G	A	0.175	0.0532042	0.194241	0.784524	-0.00816319	0.135861	0.952167
32	32_14528106	14528106	0	C	T	0.379	0.0420373	0.111483	0.70664	0.174134	0.0412363	4.13889e-05
32	32_14530368	14530368	1	G	A	0.41	-0.178303	0.0985262	0.0723044	-0.20044	0.0474147	4.06466e-05
32	chrX_14533344	14533344	0	A	G	0.166	0.0850794	0.13834	0.539468	0.0858643	0.0885348	0.333669
32	chrX_14533844	14533844	0	G	A	0.169	0.0304198	0.133463	0.820007	0.0584866	0.0871572	0.503208
32	32_14537812	14537812	0	T	G	0.382	0.0576491	0.112035	0.607599	0.173043	0.0409729	4.13021e-05
32	chrX_14588444	14588444	0	G	A	0.357	-0.0797849	0.0981432	0.417514	-0.0894269	0.0638037	0.163075
32	chrX_14590603	14590603	0	T	C	0.299	0.0135302	0.105211	0.897842	-0.0040149	0.0724501	0.95588
32	chrX_14598048	14598048	0	A	G	0.287	-0.0164474	0.126965	0.897098	3.24667e-05	0.0863317	0.9997
32	chrX_14600092	14600092	0	T	C	0.455	-0.0723258	0.116725	0.536427	-0.0512292	0.0774676	0.509422
32	chrX_14600567	14600567	0	C	G	0.455	-0.0723258	0.116725	0.536427	-0.0512292	0.0774676	0.509422
32	chrX_14607334	14607334	0	T	A	0.28	-0.0614222	0.134664	0.648953	-0.018626	0.0900402	0.836394
32	chrX_14614535	14614535	0	A	G	0.331	-0.130077	0.107821	0.22952	-0.116024	0.0689032	0.0942585
32	chrX_14622857	14622857	0	C	T	0.303	0.263087	0.286468	0.359866	0.188867	0.184788	0.308371
32	chrX_14625236	14625236	0	T	C	0.255	0.217057	0.178531	0.225937	0.169011	0.136945	0.219049
32	chrX_14627363	14627363	0	A	G	0.268	0.128134	0.123344	0.300522	0.114032	0.0992824	0.252542
32	chrX_14630923	14630923	0	G	T	0.497	-0.0076911	0.16829	0.963608	-0.0458622	0.111425	0.681216
32	chrX_14635535	14635535	0	C	A	0.49	-0.0505438	0.196845	0.797701	-0.0641691	0.119609	0.592405
32	chrX_14639995	14639995	0	C	T	0.115	0.208056	0.172423	0.229424	0.152884	0.119296	0.201954
32	chrX_14641470	14641470	0	G	C	0.296	-0.0981451	0.131286	0.455869	-0.0757021	0.101086	0.455083
32	chrX_14644089	14644089	0	A	G	0.303	0.263087	0.286468	0.359866	0.188867	0.184788	0.308371
32	chrX_14644379	14644379	0	G	A	0.303	0.263087	0.286468	0.359866	0.188867	0.184788	0.308371
32	chrX_14644735	14644735	0	C	T	0.268	-0.0353788	0.198028	0.858444	0.00322083	0.134172	0.98088
32	chrX_14646274	14646274	0	G	A	0.28	-0.00956458	0.177034	0.956984	0.0104355	0.135187	0.938572
32	chrX_14646724	14646724	0	G	T	0.303	0.263087	0.286468	0.359866	0.188867	0.184788	0.308371
32	chrX_14647817	14647817	0	C	T	0.49	-0.0505438	0.196845	0.797701	-0.0641691	0.119609	0.592405
32	chrX_14648029	14648029	0	C	T	0.264	-0.00346244	0.215252	0.987187	0.0142866	0.140684	0.919247
32	chrX_14648608	14648608	0	G	T	0.303	0.263087	0.286468	0.359866	0.188867	0.184788	0.308371
32	chrX_14649114	14649114	0	T	C	0.315	0.0681911	0.131875	0.605841	0.0557752	0.0897822	0.535381
32	chrX_14649606	14649606	0	T	C	0.481	-0.0897045	0.15614	0.566465	-0.0940718	0.105654	0.37467
32	chrX_14650855	14650855	0	C	T	0.268	-0.0598832	0.22705	0.792332	0.00140296	0.147915	0.992445
32	chrX_14650941	14650941	0	G	C	0.306	0.16903	0.28456	0.553386	0.165317	0.183734	0.36967
32	chrX_14650979	14650979	0	C	T	0.306	0.16903	0.28456	0.553386	0.165317	0.183734	0.36967
32	chrX_14651074	14651074	0	G	A	0.306	0.16903	0.28456	0.553386	0.165317	0.183734	0.36967
32	chrX_14651524	14651524	0	G	T	0.309	0.0761586	0.245494	0.756811	0.12464	0.168457	0.460509
32	chrX_14652233	14652233	0	G	A	0.306	0.16903	0.28456	0.553386	0.165317	0.183734	0.36967
32	chrX_14653200	14653200	0	G	A	0.417	0.0997766	0.122883	0.418073	0.133109	0.0756843	0.0806338
32	chrX_14653757	14653757	0	G	A	0.293	0.244222	0.262652	0.353924	0.1415	0.184948	0.445411
32	chrX_14653957	14653957	0	G	A	0.296	0.110746	0.338831	0.744229	0.060063	0.208634	0.773825
32	chrX_14654809	14654809	0	T	C	0.258	-0.137837	0.245451	0.575234	-0.0848459	0.159051	0.5945
32	chrX_14654836	14654836	0	T	C	0.296	0.110746	0.338831	0.744229	0.060063	0.208634	0.773825
32	chrX_14655444	14655444	0	T	A	0.296	0.110746	0.338831	0.744229	0.060063	0.208634	0.773825
32	chrX_14656591	14656591	0	C	T	0.293	0.0459892	0.270572	0.865258	0.0309988	0.187341	0.868796
32	chrX_14657039	14657039	2	C	A	0.261	-0.294732	0.231822	0.205525	-0.165068	0.158643	0.29976
32	chrX_14657948	14657948	0	T	C	0.296	0.110746	0.338831	0.744229	0.060063	0.208634	0.773825
32	chrX_14658359	14658359	0	G	A	0.252	-0.388036	0.181528	0.0341378	-0.2697	0.140149	0.0561748
32	chrX_14659144	14659144	0	A	G	0.5	-0.008599	0.199955	0.965754	-0.0141614	0.119672	0.905959
32	chrX_14659164	14659164	0	G	C	0.296	0.110746	0.338831	0.744229	0.060063	0.208634	0.773825
32	chrX_14659729	14659729	0	C	G	0.277	-0.134796	0.192864	0.485667	-0.0960668	0.150537	0.524328
32	chrX_14659896	14659896	0	C	T	0.258	-0.137837	0.245451	0.575234	-0.0848459	0.159051	0.5945
32	chrX_14660045	14660045	0	T	C	0.296	0.110746	0.338831	0.744229	0.060063	0.208634	0.773825
32	chrX_14662320	14662320	0	A	G	0.296	0.110746	0.338831	0.744229	0.060063	0.208634	0.773825
32	chrX_14662458	14662458	0	T	C	0.258	-0.137837	0.245451	0.575234	-0.0848459	0.159051	0.5945
32	chrX_14662716	14662716	0	C	T	0.296	0.110746	0.338831	0.744229	0.060063	0.208634	0.773825
32	chrX_14664503	14664503	0	G	A	0.258	-0.137837	0.245451	0.575234	-0.0848459	0.159051	0.5945
32	chrX_14664768	14664768	0	A	G	0.296	0.110746	0.338831	0.744229	0.060063	0.208634	0.773825
32	chrX_14664839	14664839	0	C	T	0.5	-0.008599	0.199955	0.965754	-0.0141614	0.119672	0.905959
32	chrX_14665160	14665160	0	C	T	0.296	0.110746	0.338831	0.744229	0.060063	0.208634	0.773825
32	chrX_14668206	14668206	0	G	A	0.287	-0.293024	0.238619	0.221333	-0.228634	0.18081	0.207985
32	chrX_14668571	14668571	0	A	G	0.287	-0.293024	0.238619	0.221333	-0.228634	0.18081	0.207985
32	chrX_14669635	14669635	0	C	A	0.204	-0.185619	0.408106	0.649877	-0.158339	0.231496	0.495029
32	chrX_14670919	14670919	0	G	A	0.236	-0.0404909	0.152074	0.790399	-0.0841454	0.119771	0.48341
32	chrX_14671111	14671111	0	C	T	0.204	-0.185619	0.408106	0.649877	-0.158339	0.231496	0.495029
32	chrX_14671432	14671432	0	C	T	0.204	-0.459125	0.255109	0.0738756	-0.293635	0.189203	0.122752
32	chrX_14672073	14672073	0	T	A	0.204	-0.185619	0.408106	0.649877	-0.158339	0.231496	0.495029
32	chrX_14673615	14673615	0	C	T	0.204	-0.185619	0.408106	0.649877	-0.158339	0.231496	0.495029
32	chrX_14673837	14673837	0	A	G	0.204	-0.185619	0.408106	0.649877	-0.158339	0.231496	0.495029
32	chrX_14674183	14674183	0	C	T	0.204	-0.185619	0.408106	0.649877	-0.158339	0.231496	0.495029
32	chrX_14674371	14674371	0	G	C	0.204	-0.185619	0.408106	0.649877	-0.158339	0.231496	0.495029
32	chrX_14676509	14676509	0	T	C	0.49	-0.0505438	0.196845	0.797701	-0.0641691	0.119609	0.592405
32	chrX_14676662	14676662	0	C	G	0.204	-0.185619	0.408106	0.649877	-0.158339	0.231496	0.495029
32	chrX_14678338	14678338	0	C	A	0.204	-0.185619	0.408106	0.649877	-0.158339	0.231496	0.495029
32	chrX_14678365	14678365	0	C	T	0.204	-0.185619	0.408106	0.649877	-0.158339	0.231496	0.495029
32	chrX_14678997	14678997	0	C	T	0.204	-0.185619	0.408106	0.649877	-0.158339	0.231496	0.495029
32	chrX_14679024	14679024	0	A	C	0.204	-0.185619	0.408106	0.649877	-0.158339	0.231496	0.495029
32	chrX_14679099	14679099	0	T	C	0.207	-0.31352	0.298561	0.295326	-0.240979	0.205079	0.24181
32	chrX_14679630	14679630	0	G	A	0.204	-0.185619	0.408106	0.649877	-0.158339	0.231496	0.495029
32	chrX_14680053	14680053	0	T	C	0.204	-0.185619	0.408106	0.649877	-0.158339	0.231496	0.495029
32	chrX_14680903	14680903	0	A	G	0.5	-0.008599	0.199955	0.965754	-0.0141614	0.119672	0.905959
32	chrX_14681548	14681548	0	C	T	0.21	-0.483909	0.256603	0.0612136	-0.336477	0.192519	0.082524
32	chrX_14681568	14681568	0	G	A	0.5	-0.008599	0.199955	0.965754	-0.0141614	0.119672	0.905959
32	chrX_14681756	14681756	0	C	T	0.207	0.163102	0.306054	0.594863	0.0175323	0.207307	0.932713
32	chrX_14682696	14682696	0	A	G	0.204	-0.185619	0.408106	0.649877	-0.158339	0.231496	0.495029
32	chrX_14683719	14683719	0	G	T	0.204	-0.185619	0.408106	0.649877	-0.158339	0.231496	0.495029
32	chrX_14683765	14683765	0	A	G	0.204	-0.185619	0.408106	0.649877	-0.158339	0.231496	0.495029
32	chrX_14684127	14684127	0	T	C	0.201	-0.361334	0.300039	0.230338	-0.257423	0.202001	0.204479
32	chrX_14684419	14684419	0	A	T	0.207	0.163102	0.306054	0.594863	0.0175323	0.207307	0.932713
32	chrX_14684820	14684820	0	C	T	0.204	-0.185619	0.408106	0.649877	-0.158339	0.231496	0.495029
32	chrX_14685052	14685052	0	C	T	0.204	-0.185619	0.408106	0.649877	-0.158339	0.231496	0.495029
32	chrX_14685324	14685324	0	G	T	0.204	-0.185619	0.408106	0.649877	-0.158339	0.231496	0.495029
32	chrX_14685338	14685338	0	C	T	0.204	-0.185619	0.408106	0.649877	-0.158339	0.231496	0.495029
32	chrX_14686000	14686000	0	G	A	0.204	-0.185619	0.408106	0.649877	-0.158339	0.231496	0.495029
32	chrX_14686145	14686145	0	T	C	0.5	-0.008599	0.199955	0.965754	-0.0141614	0.119672	0.905959
32	chrX_14686546	14686546	1	G	C	0.205	-0.358415	0.385426	0.353878	-0.243019	0.228758	0.289766
32	chrX_14686598	14686598	0	A	G	0.5	-0.008599	0.199955	0.965754	-0.0141614	0.119672	0.905959
32	chrX_14686738	14686738	0	T	A	0.5	-0.008599	0.199955	0.965754	-0.0141614	0.119672	0.905959
32	chrX_14722726	14722726	2	A	G	0.423	0.0279209	0.11842	0.81392	0.0641129	0.0843137	0.448188
32	chrX_14724832	14724832	2	C	T	0.406	0.0515671	0.0999418	0.606619	0.032643	0.0713431	0.647929
